# Supplementary material for: Climate Warming Will Reduce Boreal Forest Litterfall, but the Response Differs Among Plant Functional Types
Source: Ecol Evol. 2026 May 27;16(6):e73726. doi: 10.1002/ece3.73726 (PMC13239982; doi:10.1002/ece3.73726)
Supplement: Supplementary file 1 — Dataset: S1 with a full list of references used for data compilation and plant functional type classification. [file ECE3-16-e73726-s002.xlsx]

## Sheet: Plant_Functional_types
	Plant Functional Type Classification
No.	ID	Sites	Country	Latitude	Longitude	Total_litterfall	Forest_types	Dominant_species	Functional_type
1	107	Pole_Thinning plot	Estonia	58.2333	26.7333	3033.33	managed	Betula pendula	Deciduous
2	107	Pole_Control plot	Estonia	58.2333	26.7333	3533.33	managed	Betula pendula	Deciduous
3	107	Middle-age_Thinning plot	Estonia	58.2333	26.7333	2666.67	managed	Betula pendula	Deciduous
4	107	Middle-age_Control plot	Estonia	58.2333	26.7333	3300	managed	Betula pendula	Deciduous
5	182	Prince albert_Jack pine	Canada	53.195	-106.232	1324.49	managed	Pinus banksiana	Evergreen
6	182	Candle lake_Jack pine	Canada	53.742	-105.242	1208.71	managed	Pinus banksiana	Evergreen
7	182	Flin flon_Jack pine	Canada	54.7613	-101.855	1188.34	managed	Pinus banksiana	Evergreen
8	182	Thompaon_Jack pine	Canada	55.7618	-97.885	1031.83	managed	Pinus banksiana	Evergreen
9	182	Gillam_Jack pine	Canada	56.42	-94.2683	872.094	managed	Pinus banksiana	Evergreen
10	182	Candle lake_Black spruce	Canada	53.742	-105.242	1250.7	managed	Picea mariana	Evergreen
11	182	Flin flon_Black spruce	Canada	54.7613	-101.855	1199.78	managed	Picea mariana	Evergreen
12	182	Thompaon_Black spruce	Canada	55.7618	-97.885	1462.42	managed	Picea mariana	Evergreen
13	182	Gillam_Black spruce	Canada	56.3507	-94.6848	595.868	managed	Picea mariana	Evergreen
14	182	Candle lake_JP+BS	Canada	53.742	-105.242	1141.17	managed	Pinus banksiana, Picea mariana	Evergreen
15	182	Candle lake_BS+JP	Canada	53.742	-105.242	1654.49	managed	Picea mariana, Pinus banksiana	Evergreen
16	954	Scot pine	Finland	61.8167	29.3	1040	Managed	Pinus sylvestris	Evergreen
17	959	Pole	Estonia	58.25	27.2667	1870	Managed	Picea abies	Evergreen
18	959	Middle-aged	Estonia	58.25	27.2667	2330	Managed	Picea abies	Evergreen
19	959	Mature	Estonia	58.25	27.2667	3490	Managed	Picea abies	Evergreen
20	1613	Alder-balsam poplar_floodplain	USA	64.7539	-148.282	3446	Unmanaged	Populus balsamifera, Alnus tenuifolia	Deciduous
21	1613	Balsam poplar_floodplain	USA	64.7539	-148.282	2046	Unmanaged	Populus balsamifera	Deciduous
22	1613	White spruce_floodplain	USA	64.7539	-148.282	1716	Unmanaged	Picea glauca	Evergreen
23	1613	Black spruce_floodplain	USA	64.7539	-148.282	687	Unmanaged	Picea mariana	Evergreen
24	1613	Brich-aspen_upland	USA	64.7539	-148.282	2996	Unmanaged	Betula papyrifera, Populus tremuloides	Deciduous
25	1613	White spruce_upland	USA	64.7539	-148.282	1879	Unmanaged	Picea glauca	Evergreen
26	1892	Black spruce	USA	64.7539	-148.282	431	Unmanaged	Picea mariana	Evergreen
27	1892	White spruce	USA	64.7539	-148.282	1550	Unmanaged	Picea glauca	Evergreen
28	1892	Quaking aspen	USA	64.7539	-148.282	1560	Unmanaged	Populus tremuloides	Deciduous
29	1892	Paper brich	USA	64.7539	-148.282	2510	Unmanaged	Betula papyrifera	Deciduous
30	1892	Balsam poplar	USA	64.7539	-148.282	2890	Unmanaged	Populus balsamifera	Deciduous
31	2375	Stand 1	Finland	67.999	24.236	614	unmanaged	Picea abies	Evergreen
32	2375	Stand 2	Finland	66.332	26.645	1177	managed	Picea abies	Evergreen
33	2375	Stand 3	Finland	61.851	24.313	3822	managed	Picea abies	Evergreen
34	2375	Stand 4	Finland	60.646	23.809	3177	managed	Picea abies	Evergreen
35	2375	Stand 5	Finland	61.813	29.322	3362	managed	Picea abies	Evergreen
36	2375	Stand 6	Finland	61.242	25.069	3070	unmanaged	Picea abies	Evergreen
37	2375	Stand 7	Finland	66.302	29.501	1054	unmanaged	Picea abies	Evergreen
38	2375	Stand 8	Finland	63.563	22.491	5036	managed	Picea abies	Evergreen
39	2375	Stand 9	Finland	60.036	23.044	2182	managed	Picea abies	Evergreen
40	2375	Stand 10	Finland	61.128	26.032	2524	managed	Picea abies	Evergreen
41	2375	Stand 11	Finland	62.019	24.782	2520	managed	Picea abies	Evergreen
42	2375	Stand 12	Finland	62.982	27.749	2033	managed	Picea abies	Evergreen
43	2375	Stand 13	Finland	66.35	26.661	1176	managed	Picea abies	Evergreen
44	2375	Stand 14	Finland	68.029	24.148	1298	managed	Picea abies	Evergreen
45	2375	Stand 15	Finland	61.022	24.462	4210	managed	Picea abies	Evergreen
46	2375	Stand 16	Finland	61.72	29.542	2971	managed	Picea abies	Evergreen
47	2375	Stand 17	Finland	61.171	26.051	3029	managed	Picea abies	Evergreen
48	2375	Stand 18	Finland	61.72	29.541	2442	managed	Picea abies	Evergreen
49	2408	Plot 3	Finland	68.0125	24.1705	651.347	managed	Picea abies	Evergreen
50	2408	Plot 5	Finland	66.031	25.6457	1226.62	managed	Picea abies	Evergreen
51	2408	Plot 23	Finland	63.5218	22.5304	4925.52	managed	Picea abies	Evergreen
52	2408	Plot 11	Finland	61.7904	24.3734	3784.47	managed	Picea abies	Evergreen
53	2408	Plot 17	Finland	61.7559	29.3929	3656.1	managed	Picea abies	Evergreen
54	2408	Plot 19	Finland	61.1928	25.1084	3499.21	unmanaged	Picea abies	Evergreen
55	2408	Plot 12	Finland	60.812	23.7812	3251.98	managed	Picea abies	Evergreen
56	2408	Plot 6	Finland	66.0319	25.7336	1335.79	managed	Pinus sylvestris	Evergreen
57	2408	Plot 20	Finland	63.3184	30.0261	1705.61	unmanaged	Pinus sylvestris	Evergreen
58	2408	Plot 10	Finland	61.7915	24.3946	1843.61	managed	Pinus sylvestris	Evergreen
59	2408	Plot 16	Finland	61.7558	29.398	3151.79	managed	Pinus sylvestris	Evergreen
60	2408	Plot 13	Finland	60.8122	23.802	3433.3	managed	Pinus sylvestris	Evergreen
61	2408	Plot 18	Finland	60.6724	27.7013	1976.08	managed	Pinus sylvestris	Evergreen
62	2433	1_Stand	Finland	67.332	29.369	322	unmanaged	Pinus sylvestris	Evergreen
63	2433	2_Stand	Finland	64.966	26.395	803	unmanaged	Pinus sylvestris	Evergreen
64	2433	4_Stand	Finland	61.762	22.799	1219	unmanaged	Pinus sylvestris	Evergreen
65	2433	6_Stand	Finland	61.816	29.33	2031	unmanaged	Pinus sylvestris	Evergreen
66	2433	12_Stand	Finland	67.749	29.477	581	unmanaged	Pinus sylvestris	Evergreen
67	2433	13_Stand	Finland	67.765	27.745	974	unmanaged	Pinus sylvestris	Evergreen
68	2433	14_Stand	Finland	67.273	26.716	1154	unmanaged	Pinus sylvestris	Evergreen
69	2433	15_Stand	Finland	67.25	29.37	496	unmanaged	Pinus sylvestris	Evergreen
70	2433	16_Stand	Finland	68.483	28.402	424	unmanaged	Pinus sylvestris	Evergreen
71	2433	17_Stand	Finland	67.72	23.822	810	unmanaged	Pinus sylvestris	Evergreen
72	2433	18_Stand	Finland	69.587	28.877	913	unmanaged	Pinus sylvestris	Evergreen
73	2433	19_Stand	Finland	68.955	28.457	623	unmanaged	Pinus sylvestris	Evergreen
74	2433	20_Stand	Finland	66.383	26.483	1135	unmanaged	Pinus sylvestris	Evergreen
75	2433	21_Stand	Finland	66.693	27.808	1216	unmanaged	Pinus sylvestris	Evergreen
76	2433	22_Stand	Finland	65.804	24.664	1192	unmanaged	Pinus sylvestris	Evergreen
77	2433	23_Stand	Finland	68.9	25.646	660	unmanaged	Pinus sylvestris	Evergreen
78	2433	24_Stand	Finland	69.742	27.024	846	unmanaged	Pinus sylvestris	Evergreen
79	2433	25_Stand	Finland	67.664	25.964	684	unmanaged	Pinus sylvestris	Evergreen
80	2433	26_Stand	Finland	60.184	19.563	2158	unmanaged	Pinus sylvestris	Evergreen
81	2433	27_Stand	Finland	61.809	29.313	1759	unmanaged	Pinus sylvestris	Evergreen
82	2433	28_Stand	Finland	62.026	24.802	1500	unmanaged	Pinus sylvestris	Evergreen
83	2433	29_Stand	Finland	62.066	24.493	1692	unmanaged	Pinus sylvestris	Evergreen
84	2433	30_Stand	Finland	66.359	26.728	928	unmanaged	Pinus sylvestris	Evergreen
85	2433	31_Stand	Finland	66.35	26.639	1188	unmanaged	Pinus sylvestris	Evergreen
86	2433	32_Stand	Finland	68.029	24.146	733	unmanaged	Pinus sylvestris	Evergreen
87	2433	33_Stand	Finland	68.029	24.122	777	unmanaged	Pinus sylvestris	Evergreen
88	2433	34_Stand	Finland	61.024	24.464	2295	unmanaged	Pinus sylvestris	Evergreen
89	2433	35_Stand	Finland	61.591	21.929	1942	unmanaged	Pinus sylvestris	Evergreen
90	2433	77_Stand	Finland	61.116	26.015	1080	unmanaged	Pinus sylvestris	Evergreen
91	2433	53_Stand	Finland	63.167	30.705	1210	unmanaged	Pinus sylvestris	Evergreen
92	2433	55_Stand	Finland	63.159	30.707	479	unmanaged	Pinus sylvestris	Evergreen
93	2433	76_Stand	Finland	62.787	30.958	1080	unmanaged	Pinus sylvestris	Evergreen
94	2457	Old Aspen site	Canada	53.7	-106.2	2800	unmanaged	Populus tremuloides, Populus balsamifera, Corylus cornuta	Deciduous
95	2493	Gavle_control	Sweden	60.5666	17.1833	883.6	managed	Picea abies	Evergreen
96	2493	Bracke_control	Sweden	62.7167	15.85	743.2	managed	Picea abies	Evergreen
97	2493	Bbbe_control	Sweden	56.8833	16.25	1291.9	managed	Picea abies	Evergreen
98	2493	Grangsh_control	Sweden	60.35	15.5167	1603	managed	Picea abies	Evergreen
99	2493	Moln_control	Sweden	59.6	13.5667	2227.3	managed	Picea abies	Evergreen
100	2493	Gavle_fertilization	Sweden	60.5666	17.1833	3608.7	managed	Picea abies	Evergreen
101	2493	Bracke_fertilization	Sweden	62.7167	15.85	2205.1	managed	Picea abies	Evergreen
102	2493	Bbbe_fertilization	Sweden	56.8833	16.25	2817.3	managed	Picea abies	Evergreen
103	2493	Grangsh_fertilization	Sweden	60.35	15.5167	3033.8	managed	Picea abies	Evergreen
104	2493	Moln_fertilization	Sweden	59.6	13.5667	2940.5	managed	Picea abies	Evergreen
105	2494	Norway spruce mono	Sweden	60.5	16.9	2252.84	managed	Picea abies	Evergreen
106	2494	Scot pine mono	Sweden	60.5	16.9	3946.02	managed	Pinus sylvestris	Evergreen
107	2494	Mixed stand	Sweden	60.5	16.9	3664.77	managed	Picea abies, Pinus sylvestris	Evergreen
108	2496	Forb-blueberry	Russia	62.2833	50.6667	2230	unmanaged	Picea obovata, Abies sibirica, Betula pubescens	Mixed
109	2496	Blueberry-sphagnum	Russia	62.2833	50.6667	2050	unmanaged	Picea obovata, Abies sibirica, Betula pubescens	Evergreen
110	3033	Fraser sites	Canada	54.1041	-121.823	3659	unmanaged	Picea glauca, Picea engelmannii, Abies lasiocarpa, Betula papyrifera	Mixed
111	3033	Aleza sites	Canada	54.0914	-122.102	3526	unmanaged	Picea glauca, Picea engelmannii, Abies lasiocarpa	Evergreen
112	3033	Herrick sites	Canada	54.1062	-121.681	3993	unmanaged	Picea glauca, Picea engelmannii, Abies lasiocarpa	Evergreen
113	3082	Scots pine forest	Finland	61.85	24.2833	2753.55	unmanaged	Pinus sylvestris, Picea abies, Populus tremula	Evergreen
114	3171	Pole_thinned	Estonia	58.2333	26.7333	2930.16	managed	Pinus sylvestris	Evergreen
115	3171	Pole_control	Estonia	58.2333	26.7333	3728.74	managed	Pinus sylvestris	Evergreen
116	3171	Middle-age_thinned	Estonia	58.2333	26.7333	2228.74	managed	Pinus sylvestris	Evergreen
117	3171	Middle-age_control	Estonia	58.2333	26.7333	3024.29	managed	Pinus sylvestris	Evergreen
118	3277	Hemiboreal_birch	Latvia	56.8557	24.5464	3679	unmanaged	Betula pendula	Deciduous
119	3277	Hemiboreal_scots pine	Latvia	56.8557	24.5464	2620.2	unmanaged	Pinus sylvestris	Evergreen
120	3277	Hemiboreal_Norway spruce	Latvia	56.8557	24.5464	4612.2	unmanaged	Picea abies	Evergreen
121	3351	Siberian Spruce forest	Russia	62.2833	53.3333	3040	unmanaged	Picea obovata, Pinus sylvestris, Betula pubescens	Evergreen
122	3753	Large islands	Sweden	65.0333	17.2333	793.617	unmanaged	Betula pubescens, Pinus sylvestris, Picea abies	Mixed
123	3753	Medium islands	Sweden	65.0333	17.2333	929.787	unmanaged	Betula pubescens, Pinus sylvestris, Picea abies	Mixed
124	3753	Small islands	Sweden	65.0333	17.2333	687.234	unmanaged	Betula pubescens, Pinus sylvestris, Picea abies	Mixed
125	3796	Kivao birch site	Finland	66.3333	26.6667	1455.4	managed	Betula pendula	Deciduous
126	3797	VT	Finland	61.8667	24.2167	3934.04	unmanaged	Pinus sylvestris	Evergreen
127	3797	MT	Finland	61.85	24.2833	3276.6	unmanaged	Pinus sylvestris	Evergreen
128	3831	Larch forest	China	53.2833	122.113	2069.35	unmanaged	Larix gmelinii	Deciduous
129	3856	Original forest	Russia	62.2459	50.4171	3470	unmanaged	Pinus sylvestris, Picea obovata, Betula pubescens	Mixed
130	3856	Felled site	Russia	62.2459	50.4171	82	unmanaged	Pinus sylvestris, Picea obovata, Betula pubescens	Mixed
131	3866	Site I	Sweden	62.1833	16.9	2835	unmanaged	Picea abies	Evergreen
132	3866	Site II	Sweden	62.2167	16.9	2526	unmanaged	Picea abies	Evergreen
133	4011	Svarberget forest_control	Sweden	64.2167	19.8	1780	unmanaged	Pinus sylvestris	Evergreen
134	4199	Aspen_SSA	Canada	53.63	-106.2	2716	unmanaged	Populus tremuloides	Deciduous
135	4199	Pine_SSA	Canada	53.92	-104.69	1126	unmanaged	Pinus banksiana	Evergreen
136	4199	Spruce_SSA	Canada	53.99	-105.12	1028	unmanaged	Picea mariana	Evergreen
137	4199	Aspen_NSA	Canada	55.85	-98.04	2266	unmanaged	Populus tremuloides	Deciduous
138	4199	Pine_NSA	Canada	55.93	-98.62	789	unmanaged	Pinus banksiana	Evergreen
139	4199	Spruce_NSA	Canada	55.88	-97.48	1038	unmanaged	Picea mariana	Evergreen
140	4475	Smear II	Finland	61.85	24.2833	3276.6	managed	Pinus sylvestris, Picea abies, Betula pendula	Evergreen
141	4681	Willow stage	Canada	65.6833	-147.717	330	managed	Alnus tenuifolia	Deciduous
142	4681	Alder stage	Canada	65.6833	-147.717	2900	managed	Salix alaxensis	Deciduous
143	4735	Muddy pond	Canada	53.5503	-56.9869	1815	unmanaged	Abies balsamea	Evergreen
144	4735	Sheppar's ridge	Canada	53.0569	-56.9339	1992	unmanaged	Abies balsamea	Evergreen
145	4735	Harry's poine	Canada	53.5867	-56.8892	2380	unmanaged	Abies balsamea	Evergreen
146	4735	Hare bary	Canada	51.2558	-56.1383	4686	unmanaged	Abies balsamea	Evergreen
147	4735	Ruckamore	Canada	51.1642	-56.0042	3213	unmanaged	Abies balsamea	Evergreen
148	4914	Warming_fertilization_Irrigation_WFI	Sweden	64.1167	19.45	2624	managed	Picea abies	Evergreen
149	4914	Warming_irrigation_WI	Sweden	64.1167	19.45	1340	managed	Picea abies	Evergreen
150	4914	Fertilization_irrigation_FI	Sweden	64.1167	19.45	2448	managed	Picea abies	Evergreen
151	4914	Irrigation_I	Sweden	64.1167	19.45	1340	managed	Picea abies	Evergreen
152	4998	Control	China	51.0833	125.117	3020	unmanaged	Larix gmelinii, Betula platyphylla	Deciduous
153	4998	Low-N	China	51.0833	125.117	2790	unmanaged	Larix gmelinii, Betula platyphylla	Deciduous
154	4998	Medium-N	China	51.0833	125.117	2660	unmanaged	Larix gmelinii, Betula platyphylla	Deciduous
155	4998	High-N	China	51.0833	125.117	2720	unmanaged	Larix gmelinii, Betula platyphylla	Deciduous
156	5166	Near natural stand	Norway	60.212	11.0613	2180	unmanaged	Picea abies	Evergreen
157	5166	Clear cut stand	Norway	60.2179	11.0657	2700	managed	Picea abies	Evergreen
158	5669	Logdaberget	Sweden	64	18.75	153.4	unmanaged	Betula pubescens, Betula pendula, Pinus sylvestris, Populus tremula	Mixed
159	5669	Skatan	Sweden	64.2167	19.15	227.5	unmanaged	Betula pubescens, Betula pendula, Pinus sylvestris	Mixed
160	5669	Djupsjobrannan	Sweden	64.1	19.2	229.7	unmanaged	Betula pubescens, Betula pendula, Pinus sylvestris	Mixed
161	5669	Atmyrberget	Sweden	64.2	19.2833	872.8	unmanaged	Betula pubescens, Betula pendula, Pinus sylvestris, Sorbus aucuparia	Mixed
162	5669	Selsberget	Sweden	64.25	19.2667	213.5	unmanaged	Betula pubescens, Betula pendula, Pinus sylvestris, Sorbus aucuparia	Mixed
163	5669	Mortsjostavaren	Sweden	64.3667	20.1167	601.6	unmanaged	Betula pubescens, Betula pendula, Pinus sylvestris, Sorbus aucuparia	Mixed
164	5669	Ralberget	Sweden	64.2167	20.6667	322.2	unmanaged	Betula pubescens, Betula pendula, Pinus sylvestris, Sorbus aucuparia	Mixed
165	5669	Ronnas	Sweden	64.0333	20.6667	153.4	unmanaged	Betula pubescens, Betula pendula, Pinus sylvestris	Mixed
166	5737	Black spruce	Canada	54.9921	-101.192	980	unmanaged	Picea mariana	Evergreen
167	5737	Jack pine	Canada	54.9921	-101.192	1092	unmanaged	Pinus banksiana	Evergreen
168	6545	Valkea-Kotinen_3	Finland	61.2333	25.0667	2810	unmanaged	Picea abies, Betula pubescens, Populus tremula	Mixed
169	6545	Hietajari_1	Finland	63.1667	30.7167	1480	unmanaged	Pinus sylvestris	Evergreen
170	6545	Hietajari_4	Finland	63.1667	30.7167	1150	unmanaged	Pinus sylvestris	Evergreen
171	6545	Pesosjarvi_2	Finland	66.2833	29.5167	920	unmanaged	Picea abies, Pinus sylvestris, Betula pubescens	Mixed
172	6545	Vuoskojarvi_2	Finland	69.7333	26.95	770	unmanaged	Betula pubescens, Populus tremula	Deciduous
173	6545	Vuoskojarvi_3	Finland	69.7333	26.95	520	unmanaged	Pinus sylvestris	Evergreen
174	6553	KJ36	Estonia	58.1897	26.9424	180	unmanaged	Pinus sylvestris	Evergreen
175	6553	VD6	Estonia	58.705	25.0841	2690	unmanaged	Pinus sylvestris	Evergreen
176	6553	MO1	Estonia	57.5741	26.4914	2010	unmanaged	Pinus sylvestris	Evergreen
177	6553	IM1	Estonia	57.9656	27.448	2180	unmanaged	Pinus sylvestris	Evergreen
178	6553	KJ3	Estonia	58.1896	26.9206	3470	unmanaged	Pinus sylvestris	Evergreen
179	6553	VD1	Estonia	58.6964	25.0993	3070	unmanaged	Pinus sylvestris	Evergreen
180	6553	SAG1	Estonia	59.5499	26.0332	3070	unmanaged	Pinus sylvestris	Evergreen
181	6553	KAR1	Estonia	57.7005	26.5174	3460	unmanaged	Pinus sylvestris	Evergreen
182	6553	VIH1	Estonia	59.5305	26.1138	2450	unmanaged	Pinus sylvestris	Evergreen
183	6553	TT2	Estonia	58.2983	26.6521	1980	unmanaged	Picea abies	Evergreen
184	6553	JS299	Estonia	58.2811	27.3365	1190	unmanaged	Picea abies	Evergreen
185	6553	Vandra	Estonia	58.709	25.0586	4560	unmanaged	Picea abies	Evergreen
186	6553	Karepa	Estonia	59.5289	26.3976	4200	unmanaged	Picea abies	Evergreen
187	6553	Torav	Estonia	58.2721	26.4581	4100	unmanaged	Picea abies	Evergreen
188	6553	JS140	Estonia	58.3033	27.2811	3520	unmanaged	Picea abies	Evergreen
189	6553	TT1	Estonia	58.305	26.6487	3320	unmanaged	Betula pendula, Betula pubescens	Deciduous
190	6553	Km2	Estonia	58.2345	26.7246	3030	unmanaged	Betula pendula, Betula pubescens	Deciduous
191	6553	VA5	Estonia	58.5432	26.9591	3020	unmanaged	Betula pendula, Betula pubescens	Deciduous
192	6553	VD2	Estonia	58.7059	25.0555	2930	unmanaged	Betula pendula, Betula pubescens	Deciduous
193	6553	KJ1	Estonia	58.1505	27.0395	3390	unmanaged	Betula pendula, Betula pubescens	Deciduous
194	6553	KJ2	Estonia	58.1505	27.0395	2560	unmanaged	Betula pendula, Betula pubescens	Deciduous
195	6553	VA3	Estonia	58.5452	26.966	2980	unmanaged	Betula pendula, Betula pubescens	Deciduous
196	6553	VD4	Estonia	58.7136	25.0631	3960	unmanaged	Betula pendula, Betula pubescens	Deciduous
197	6553	VA4	Estonia	58.5486	26.9787	3940	unmanaged	Betula pendula, Betula pubescens	Deciduous
198	6553	Aa	Estonia	58.081	26.1186	2640	unmanaged	Betula pendula, Betula pubescens	Deciduous
199	6567	Cedar	Russia	57.0219	91.4718	3592	managed	Pinus sibirica	Evergreen
200	6567	Pine	Russia	57.0219	91.4718	3114	managed	Pinus sylvestris	Evergreen
201	6567	Siberian larch	Russia	57.0219	91.4718	2821	managed	Larix sibirica	Deciduous
202	6567	Siberian spruce	Russia	57.0219	91.4718	935	managed	Picea obovata	Evergreen
203	6567	European aspen	Russia	57.0219	91.4718	3972	managed	Populus tremula	Deciduous
204	6567	Birch	Russia	57.0219	91.4718	2449	managed	Betula fruticosa	Deciduous
205	6612	Pine stands	Russia	58.343	93.5704	1280	unmanaged	Abies sibirica, Pinus sibirica, Picea obovata	Evergreen
206	6612	Larix stands	Russia	58.343	93.5704	920	unmanaged	Larix sibirica	Deciduous
207	6612	Betula stands	Russia	58.343	93.5704	1360	unmanaged	Betula pendula, Abies sibirica, Populus tremula	Deciduous
208	6648	NJPA	Canada	55.9167	-98.6167	1240	unmanaged	Pinus banksiana, Betula papyrifera	Mixed
209	6648	NJP	Canada	55.9167	-98.6167	680	unmanaged	Pinus banksiana, Betula papyrifera	Evergreen
210	6648	SJPA	Canada	53.9	-104.683	1420	unmanaged	Pinus banksiana	Evergreen
211	6648	SJP	Canada	53.9	-104.683	980	unmanaged	Pinus banksiana	Evergreen
212	6711	Dry stand_6	Canada	55.8	-97.8667	34.8	unmanaged	Picea mariana, Pinus banksiana, Populus tremuloides	Evergreen
213	6711	Dry stand_12	Canada	55.8	-97.8667	358	unmanaged	Picea mariana, Pinus banksiana, Populus tremuloides	Evergreen
214	6711	Dry stand_20	Canada	55.8	-97.8667	630.2	unmanaged	Picea mariana, Pinus banksiana, Populus tremuloides	Evergreen
215	6711	Dry stand_37	Canada	55.8	-97.8667	617.4	unmanaged	Picea mariana, Pinus banksiana, Populus tremuloides	Evergreen
216	6711	Dry stand_71	Canada	55.8	-97.8667	1205.4	unmanaged	Picea mariana, Pinus banksiana, Populus tremuloides	Evergreen
217	6711	Dry stand_151	Canada	55.8	-97.8667	675.8	unmanaged	Picea mariana, Pinus banksiana, Populus tremuloides	Evergreen
218	6711	wet stand_6	Canada	55.8	-97.8667	23.8	unmanaged	Picea mariana, Pinus banksiana, Populus tremuloides	Evergreen
219	6711	wet stand_12	Canada	55.8	-97.8667	106	unmanaged	Picea mariana, Pinus banksiana, Populus tremuloides	Evergreen
220	6711	wet stand_20	Canada	55.8	-97.8667	124.2	unmanaged	Picea mariana, Pinus banksiana, Populus tremuloides	Evergreen
221	6711	wet stand_37	Canada	55.8	-97.8667	106	unmanaged	Picea mariana, Pinus banksiana, Populus tremuloides	Evergreen
222	6711	wet stand_71	Canada	55.8	-97.8667	401.8	unmanaged	Picea mariana, Pinus banksiana, Populus tremuloides	Evergreen
223	6711	wet stand_151	Canada	55.8	-97.8667	274	unmanaged	Picea mariana, Pinus banksiana, Populus tremuloides	Evergreen
224	6752	Norunda research station	Sweden	60.0833	17.4833	1736.89	unmanaged	Pinus sylvestris, Picea abies	Evergreen
225	6928	Larch forest	China	53.3667	122.117	2040	unmanaged	Larix gmelinii	Deciduous
226	6928	Larch forest	China	53.3667	122.117	2040	unmanaged	Larix gmelinii	Deciduous
227	7196	P22	Canada	60.03	-113.04	818	unmanaged	Pinus banksiana	Evergreen
228	7196	P60	Canada	60.03	-113.02	1512	unmanaged	Pinus banksiana	Evergreen
229	7196	P61	Canada	60.15	-113.59	1616	unmanaged	Pinus banksiana	Evergreen
230	7196	P31	Canada	60.37	-114.21	1319	unmanaged	Pinus banksiana	Evergreen
231	7196	P40	Canada	60.15	-113.58	1544	unmanaged	Pinus banksiana	Evergreen
232	7225	ER	Canada	53.5073	-57.3398	2222.22	unmanaged	Abies balsamea	Evergreen
233	7225	SR	Canada	51.1667	-56.1667	4074.07	unmanaged	Abies balsamea	Evergreen
234	7226	Cold	Canada	53.5097	-57.15	1594.35	unmanaged	Abies balsamea	Evergreen
235	7287	PA	Norway	69.4591	30.0042	1188.48	unmanaged	Pinus sylvestris	Evergreen
236	7287	PB	Norway	69.4602	30.0465	993.859	unmanaged	Pinus sylvestris	Evergreen
237	7287	PC	Norway	69.4895	30.1069	876.191	unmanaged	Pinus sylvestris	Evergreen
238	7287	PD	Norway	69.4522	30.049	701.192	unmanaged	Pinus sylvestris	Evergreen
239	7289	Downy birch forest	Estonia	58.2667	27.3	3700	unmanaged	Betula pubescens	Deciduous
240	7289	Norway spruce forest	Estonia	58.2667	27.3	4300	unmanaged	Picea abies	Evergreen
241	7289	Scotch pine forest	Estonia	58.2667	27.3	3800	unmanaged	Pinus sylvestris	Evergreen
242	7292	Scots pine_control	Finland	61.75	22.6667	1244.99	managed	Pinus sylvestris	Evergreen
243	7292	Scots pine_Ammonium sulphate	Finland	61.75	22.6667	1448.28	managed	Pinus sylvestris	Evergreen
244	7297	Rovaniemi stand	Finland	66.3418	26.6754	653	unmanaged	Pinus sylvestris	Evergreen
245	7298	Kivalo	Finland	66.3333	26.6667	2060	unmanaged	Picea abies	Evergreen
246	7298	Olkiluoto	Finland	61.2167	21.4667	2420	unmanaged	Picea abies	Evergreen
247	7298	Flakaliden	Sweden	64.1167	19.45	1200	unmanaged	Picea abies	Evergreen
248	7298	Knottasen	Sweden	61	16.2167	1360	unmanaged	Picea abies	Evergreen
249	7298	Asa	Sweden	57.1333	14.75	2020	unmanaged	Picea abies	Evergreen
250	7298	Tonnersjoheden	Sweden	56.6667	13.05	2560	unmanaged	Picea abies	Evergreen
251	7301	Plot A	Canada	53.9167	-105.083	1340	unmanaged	Picea mariana, Pinus banksiana	Evergreen
252	7301	Plot B	Canada	53.9167	-105.083	1070	unmanaged	Picea mariana	Evergreen
253	7304	Valkea-Kotinen_1	Finland	61.2333	25.0667	530	unmanaged	Picea abies, Pinus sylvestris, Betula spp	Mixed
254	7304	Valkea-Kotinen_2	Finland	61.2333	25.0667	560	unmanaged	Pinus sylvestris, Betula spp	Evergreen
255	7304	Hietajarvi_1	Finland	63.1667	30.7167	770	unmanaged	Picea abies, Betula spp	Evergreen
256	7304	Hietajarvi_2	Finland	63.1667	30.7167	560	unmanaged	Picea abies, Betula spp	Evergreen
257	7304	Pesosjarvi_1	Finland	66.2833	29.5167	320	unmanaged	Picea abies, Pinus sylvestris, Betula spp	Evergreen
258	7304	Pesosjarvi_2	Finland	66.2833	29.5167	400	unmanaged	Picea abies, Pinus sylvestris, Betula spp	Mixed
259	7304	Vuoskojarvi_1	Finland	69.7333	26.95	870	unmanaged	Betula pubescens	Deciduous
260	7304	Vuoskojarvi_2	Finland	69.7333	26.95	140	unmanaged	Picea abies	Evergreen
261	7305	Spruce_drained	Latvia	57.454	26.2338	5050	unmanaged	Picea abies	Evergreen
262	7305	Spruce_undrained	Latvia	57.1448	22.1232	4730	unmanaged	Picea abies	Evergreen
263	7305	Pine_undrained	Latvia	56.4816	25.0644	3950	unmanaged	Pinus sylvestris	Evergreen
264	7306	Boreal peatlands	Finland	61.5833	24.0833	4321.79	unmanaged	Pinus sylvestris, Betula pubescens	Evergreen
265	2490	Willow-poplar	USA	68.0666	-162.833	2100	unmanaged	Salix alaxensis, Salix brachycarpa, Populus balsamifera	Deciduous
266	2490	Poplar-spruce	USA	68.0666	-162.833	2475	unmanaged	Populus balsamifera, Picea glauca	Mixed
267	2490	Younger spruce-poplar	USA	68.0666	-162.833	1950	unmanaged	Populus balsamifera, Picea glauca	Mixed
268	2490	Older spruce-poplar	USA	68.0666	-162.833	1920	unmanaged	Populus balsamifera, Picea glauca	Mixed
269	2490	Old spruce	USA	68.0666	-162.833	2690	unmanaged	Picea glauca	Evergreen
270	1889	Aspen 1	USA	64.9416	-146.667	1311.5	Unmanaged	Populus tremuloides	Deciduous
271	1889	Aspen 2	USA	65.1863	-147.473	2186.5	Unmanaged	Populus tremuloides	Deciduous
272	1889	Aspen 3	USA	65.1863	-147.473	2221.7	Unmanaged	Populus tremuloides	Deciduous
273	1889	Birch 1	USA	65.1863	-147.473	2635.6	Unmanaged	Betula papyrifera	Deciduous
274	1889	Birch 2	USA	65.1863	-147.473	2645.7	Unmanaged	Betula papyrifera	Deciduous
275	1889	Birch 3	USA	65.1863	-147.473	2447.4	Unmanaged	Betula papyrifera	Deciduous
276	2243	North slope_Bonanza creek experimental forest	USA	64.75	-148.25	290	Unmanaged	Picea mariana	Evergreen
277	2243	Muskeg_Bonanza creek experimental forest	USA	64.75	-148.25	143	Unmanaged	Picea mariana	Evergreen
